# Supplementary material for: Pre-Diagnostic Circulating Resistin Concentrations Are Not Associated with Colorectal Cancer Risk in the European Prospective Investigation into Cancer and Nutrition Study
Source: Cancers (Basel). 2022 Nov 9;14(22):5499. doi: 10.3390/cancers14225499 (PMC9688251; doi:10.3390/cancers14225499)
Supplement: Supplementary file 1 [file cancers-14-05499-s001.zip]

Archive with 1 entries (1 files):
- cancers-1953682-supplementary.pdf
